# Supplementary material for: Trained Immunity Provides Long-Term Protection against Bacterial Infections in Channel Catfish
Source: Pathogens. 2022 Oct 2;11(10):1140. doi: 10.3390/pathogens11101140 (PMC9607340; doi:10.3390/pathogens11101140)
Supplement: Supplementary file 1 [file pathogens-11-01140-s001.zip]

Archive with 1 entries (1 files):
- pathogens-1803285-supplementary.pdf
